# Supplementary material for: Outcomes and Predictors of In-Hospital Mortality among Older Patients with Dementia
Source: J Clin Med. 2022 Dec 21;12(1):59. doi: 10.3390/jcm12010059 (PMC9821230; doi:10.3390/jcm12010059)
Supplement: Supplementary file 1 [file jcm-12-00059-s001.zip]

Archive with 1 entries (1 files):
- jcm-1991634-supplementary.pdf
